# Supplementary material for: Marker-free carotenoid-enriched rice generated through targeted gene insertion using CRISPR-Cas9
Source: Nat Commun. 2020 Mar 4;11:1178. doi: 10.1038/s41467-020-14981-y (PMC7055238; doi:10.1038/s41467-020-14981-y)
Supplement: Supplementary file 4 — Supplementary Data 1 [file 41467_2020_14981_MOESM4_ESM.xlsx]

## Sheet: Supplementary Data 1
	Nucleotide sequence
Full pAcc-B plasmid sequence	CCATTCGCCATTCAGGCTGCGCAACTGTTGGGAAGGGCGATCGGTGCGGGCCTCTTCGCTATTACGCCAGCTGGCGAAAGGGGGATGTGCTGCAAGGCGATTAAGTTGGGTAACGCCAGGGTTTTCCCAGTCACGACGTTGTAAAACGACGGCCAGTGAATTGTAATACGACTCACTATAGGGCGAATTGGGTACAGTGTGTGGCGCGTGTGAATTCTGATGGAGTTTGGTACCCTCGAGACGTGCAATGGAGTGTAATACTAATAAAACTTATATAAAAAAAAGTGCACTCCACCTTTCAGGGATTAAAAATAAAAAATAAAAATAAAACGGAGCCTTCTAGAAAGAAAAAAAAAACAAAAGAAGCCCACTAAGCTCCGAGAGGGGTAAAGGAAGGAA…
Left homology arm sequence	ACGTGCAATGGAGTGTAATACTAATAAAACTTATATAAAAAAAAGTGCACTCCACCTTTCAGGGATTAAAAATAAAAAATAAAAATAAAACGGAGCCTTCTAGAAAGAAAAAAAAAACAAAAGAAGCCCACTAAGCTCCGAGAGGGGTAAAGGAAGGAAGCAGAGGCCCACTCAACCACATGTTGCGTGGACCACAACGGCCCAAAGTCCGAGGCCCATATTAAACTCCCCCACCGCGTGGCGTGCGCCGTCTTCCTCGAATAGGCGCGAGGTGGAGGAAGGGCCACCGCCTTATTCTCCGCGACGCCTTCCTCCAAAAGTATCCTCTCGCCATCTCGCCGCCTCCCCGCGCTGCCCCCTCTCTCCCTCTCCCTCCCTTCTCCGCTCACCTCTCCGTCC…
Right homology arm sequence	TGATGGACATTGGAGGAGGTTTTGAGCAATCGCACGACTGCTGTTTGGTTTGCTCTGGCTTTCTGTTTCGCTGAATCTTCATTTCTGATGAAGGGGGTGATATTAAGTTAAACTGAATTAATTAGACTCTCTGGTGGGGGAAATGAGGTCAATCAACAGCAGATTCAGGCAACTGGCCCGCTATTAGTCTTCAGTCTGCTTATCGCTATTAGTCTTCAGTCTGCTTATCCTTTTGCGTGATTGACATATCACCAACTGTCAGAAGGGGACACATTACAGATAGCTGTAATAAATGATAGATAAGATGGAATCGAACAGTTGGAGTTTCACTGTGAGACTGCAGCTGGTTGTCTCTTTTTTCAATGTGTAGTCTGGAAGAACGTTTCTTTCAACTCCTAA…
Guide RNA B target sequence	GTGGCGCGTGTGAATTCTGATGG
Carotenoid cassette seqeucne	GGTACCATCCCCAAGTGGTGGCTATCGTTAATCATGGTGTAGGCAACCCAAATAAAACACCAAAATATGCACAAGGCAGTTTGTTGTATTCTGTAGTACAGACAAAACTAAAAGTAATGAAAGAAGATGTGGTGTTAGAAAAGGAAACAATATCATGAGTAATGTGTGAGCATTATGGGACCACGAAATAAAAAGAACATTTTGATGAGTCGTGTATCCTCGATGAGCCTCAAAAGTTCTCTCACCCCGGATAAGAAACCCTTAAGCAATGTGCAAAGTTTGCATTCTCCACTGACATAATGCAAAATAAGATATCATCGATGACATAGCAACTCATGCATCATATCATGCCTCTCTCAACCTATTCATTCCTACTCATCTACATAAGTATCTTCAGCT…
