# Supplementary material for: Marker-free carotenoid-enriched rice generated through targeted gene insertion using CRISPR-Cas9
Source: Nat Commun. 2020 Mar 4;11:1178. doi: 10.1038/s41467-020-14981-y (PMC7055238; doi:10.1038/s41467-020-14981-y)
Supplement: Supplementary file 5 — Supplementary Data 2 [file 41467_2020_14981_MOESM5_ESM.xlsx]

## Sheet: Supplementary Data 2
Supplementary Data 2. Genomic variantions between 48A-7 and KitaakeX.
a. Single nucleotide variations
Chromosome	Position	Kitaake	48A-7	Effect	Gene
Chr1	1036008	C	G	INTERGENIC
Chr1	1856713	T	A	INTERGENIC
Chr1	7961132	C	T	INTERGENIC
Chr1	10495235	G	A	INTERGENIC
Chr1	14003894	C	G	INTERGENIC
Chr1	15354630	G	T	INTERGENIC
Chr1	15679931	C	T	UTR_3_PRIME
Chr1	19209167	G	T	NON_SYNONYMOUS_CODING	OsKitaake01g192500
Chr1	20080604	C	T	INTERGENIC
Chr1	20236618	C	A	INTERGENIC
Chr1	20384955	G	A	INTERGENIC
Chr1	21400181	C	T	INTERGENIC
Chr1	21845113	G	T	INTERGENIC
Chr1	26263865	C	T	INTERGENIC
Chr1	29448149	G	A	SYNONYMOUS_CODING
Chr1	33860626	G	A	INTERGENIC
Chr1	35249861	G	A	INTERGENIC
Chr1	35525289	C	A	INTRON
Chr1	39060184	G	T	UTR_5_PRIME
Chr1	42813213	G	A	SYNONYMOUS_CODING
Chr2	5721056	C	A	NON_SYNONYMOUS_CODING	OsKitaake02g079300
Chr2	8376879	C	A	INTERGENIC
Chr2	9076349	G	A	INTERGENIC
Chr2	12446444	T	A	INTERGENIC
Chr2	14260573	C	T	INTERGENIC
Chr2	14479377	G	A	INTERGENIC
Chr2	14554775	G	T	INTERGENIC
Chr2	15003734	C	T	INTERGENIC
Chr2	15165325	G	T	INTERGENIC
Chr2	17164818	C	G	INTERGENIC
Chr2	18935366	G	A	INTERGENIC
Chr2	24997043	G	T	INTERGENIC
Chr2	25854015	C	T	INTERGENIC
Chr2	27881224	C	A	INTERGENIC
Chr2	28992707	G	T	INTERGENIC
Chr2	29420722	T	A	INTRON
Chr2	31161204	C	T	INTERGENIC
Chr2	31596686	C	A	INTERGENIC
Chr2	33055235	G	T	INTERGENIC
Chr2	33684059	G	T	INTRON
Chr2	35047426	A	T	INTRON
Chr2	36738485	T	A	INTERGENIC
Chr3	740102	T	A	INTRON
Chr3	1168597	G	A	INTERGENIC
Chr3	7052161	C	T	INTERGENIC
Chr3	10733378	G	A	INTRON
Chr3	14873548	G	A	INTERGENIC
Chr3	16704675	G	C	INTERGENIC
Chr3	18487913	T	C	INTERGENIC
Chr3	18713010	C	T	INTERGENIC
Chr3	18717721	C	T	INTERGENIC
Chr3	18937413	A	G	INTERGENIC
Chr3	20166120	G	T	INTERGENIC
Chr3	20345357	A	G	INTERGENIC
Chr3	21277058	G	T	INTERGENIC
Chr3	22504549	G	A	INTERGENIC
Chr3	22643749	G	A	INTERGENIC
Chr3	23765040	A	C	INTERGENIC
Chr3	25139348	G	C	INTERGENIC
Chr3	28201150	G	T	INTRON
Chr3	30073010	C	T	INTRON
Chr3	34044353	C	T	INTERGENIC
Chr3	37792381	C	A	INTERGENIC
Chr4	431224	A	T	INTERGENIC
Chr4	1426411	G	T	INTERGENIC
Chr4	2330414	G	A	INTERGENIC
Chr4	2708280	C	A	INTERGENIC
Chr4	3321607	C	A	INTERGENIC
Chr4	3380134	C	A	INTERGENIC
Chr4	3610114	A	C	INTERGENIC
Chr4	5654302	G	T	INTERGENIC
Chr4	5774770	C	A	INTERGENIC
Chr4	8290625	G	C	INTRON
Chr4	8884038	A	G	INTERGENIC
Chr4	9380216	C	T	INTERGENIC
Chr4	9380262	T	C	INTERGENIC
Chr4	9380272	A	G	INTERGENIC
Chr4	9567560	C	T	INTERGENIC
Chr4	9722485	T	C	INTERGENIC
Chr4	10245384	C	A	INTERGENIC
Chr4	10964018	C	T	INTERGENIC
Chr4	11439052	G	T	INTERGENIC
Chr4	11561179	G	T	INTERGENIC
Chr4	12811895	G	T	INTERGENIC
Chr4	14223382	C	T	INTERGENIC
Chr4	15596673	A	G	INTERGENIC
Chr4	15847174	C	A	INTERGENIC
Chr4	16332950	C	G	INTERGENIC
Chr4	16761560	G	A	NON_SYNONYMOUS_CODING	OsKitaake04g082300
Chr4	17113007	G	A	INTERGENIC
Chr4	19150539	C	T	INTERGENIC
Chr4	20695733	C	A	INTRON
Chr4	20819314	C	A	INTERGENIC
Chr4	21136347	A	T	UTR_3_PRIME
Chr4	24604326	C	A	INTERGENIC
Chr4	27827096	G	A	UTR_3_PRIME
Chr4	31791352	G	T	INTERGENIC
Chr4	32944948	G	T	INTERGENIC
Chr4	34774653	C	A	NON_SYNONYMOUS_CODING	OsKitaake04g290600
Chr4	34990504	T	A	INTERGENIC
Chr5	5980681	G	T	INTRON
Chr5	6456920	C	A	INTERGENIC
Chr5	8520928	G	T	INTERGENIC
Chr5	8938082	C	T	INTERGENIC
Chr5	9471589	C	G	INTERGENIC
Chr5	9981651	T	C	INTERGENIC
Chr5	10451802	C	A	INTERGENIC
Chr5	13202809	G	A	INTERGENIC
Chr5	13377847	G	C	INTERGENIC
Chr5	14886521	C	A	INTERGENIC
Chr5	15091778	C	T	INTERGENIC
Chr5	15266719	G	A	INTERGENIC
Chr5	15301083	A	G	INTERGENIC
Chr5	15843865	C	T	INTERGENIC
Chr5	16047033	A	G	INTERGENIC
Chr5	16076720	C	T	INTERGENIC
Chr5	18057073	C	A	INTERGENIC
Chr5	18072795	T	A	INTERGENIC
Chr5	19576358	G	T	INTERGENIC
Chr5	21664226	C	T	NON_SYNONYMOUS_CODING	OsKitaake05g176600
Chr5	24110487	G	T	INTRON
Chr5	26876473	G	A	INTERGENIC
Chr5	29469645	G	A	INTERGENIC
Chr5	29943763	G	A	INTERGENIC
Chr6	186237	T	G	INTERGENIC
Chr6	638454	G	T	INTERGENIC
Chr6	1215080	G	T	INTERGENIC
Chr6	1215081	C	T	INTERGENIC
Chr6	3589705	G	C	INTERGENIC
Chr6	3714745	G	T	NON_SYNONYMOUS_CODING	OsKitaake06g051450
Chr6	3971287	C	A	NON_SYNONYMOUS_CODING	OsKitaake06g055400
Chr6	5586274	A	C	INTERGENIC
Chr6	6192443	G	T	INTERGENIC
Chr6	7682411	C	A	INTERGENIC
Chr6	7937068	C	A	NON_SYNONYMOUS_CODING	OsKitaake06g101300
Chr6	9230366	C	A	INTERGENIC
Chr6	10639384	C	G	INTRON
Chr6	11930332	C	A	INTRON
Chr6	12740576	A	G	INTERGENIC
Chr6	12889324	C	A	INTERGENIC
Chr6	14649265	C	A	INTERGENIC
Chr6	16030742	G	T	INTERGENIC
Chr6	16216502	A	T	INTRON
Chr6	18775623	C	T	INTRON
Chr6	22710325	T	C	INTERGENIC
Chr6	24277083	A	G	INTERGENIC
Chr6	25146653	A	C	INTERGENIC
Chr6	29439968	G	A	INTRON
Chr7	101555	C	A	INTERGENIC
Chr7	972699	T	A	INTERGENIC
Chr7	1594850	G	A	INTERGENIC
Chr7	3377382	G	C	INTRON
Chr7	5891121	C	A	INTERGENIC
Chr7	6424865	C	T	INTERGENIC
Chr7	7905890	C	A	INTERGENIC
Chr7	10313007	C	T	INTERGENIC
Chr7	10982559	G	A	START_LOST	OsKitaake07g104000
Chr7	14090573	C	G	INTERGENIC
Chr7	14490200	G	T	UTR_3_PRIME
Chr7	15878653	G	T	INTERGENIC
Chr7	16544441	G	A	INTERGENIC
Chr7	17170289	C	T	INTERGENIC
Chr7	20514433	C	A	INTERGENIC
Chr7	24044597	C	T	INTERGENIC
Chr7	24695800	C	T	UTR_5_PRIME
Chr7	25550737	C	A	INTERGENIC
Chr7	25714543	G	T	INTERGENIC
Chr7	25714545	A	T	INTERGENIC
Chr7	27089683	G	T	INTERGENIC
Chr7	27626529	T	C	INTERGENIC
Chr8	816493	G	T	INTERGENIC
Chr8	1545824	G	A	UTR_3_PRIME
Chr8	2570939	T	C	INTERGENIC
Chr8	3562827	A	T	NON_SYNONYMOUS_CODING	OsKitaake08g039900
Chr8	4484032	C	T	INTERGENIC
Chr8	4850138	C	A	INTERGENIC
Chr8	4884544	C	A	INTERGENIC
Chr8	8550758	C	A	UTR_3_PRIME
Chr8	8815172	G	T	INTRON
Chr8	9555828	C	A	INTERGENIC
Chr8	11684699	A	C	INTERGENIC
Chr8	13227081	A	T	INTERGENIC
Chr8	13459744	C	A	UTR_5_PRIME
Chr8	13987397	C	G	INTERGENIC
Chr8	14202076	C	T	INTERGENIC
Chr8	14927622	G	T	INTRON
Chr8	16186224	T	A	INTERGENIC
Chr8	17710080	G	C	INTERGENIC
Chr8	19357390	G	A	INTERGENIC
Chr8	21092427	C	A	INTERGENIC
Chr8	22157168	C	T	INTERGENIC
Chr8	23928372	C	T	INTERGENIC
Chr8	25049359	G	T	INTERGENIC
Chr8	25264753	G	C	INTERGENIC
Chr8	25331154	C	T	INTRON
Chr8	25380085	G	A	INTERGENIC
Chr8	26647145	C	G	INTERGENIC
Chr8	29290236	G	A	INTERGENIC
Chr9	48785	C	G	INTERGENIC
Chr9	1417156	T	A	NON_SYNONYMOUS_CODING	OsKitaake09g008400
Chr9	3287597	A	G	INTERGENIC
Chr9	4012325	G	C	INTERGENIC
Chr9	4172147	G	C	INTERGENIC
Chr9	4446334	C	A	INTERGENIC
Chr9	6216942	C	T	INTERGENIC
Chr9	7409123	G	T	INTERGENIC
Chr9	7726345	C	A	INTERGENIC
Chr9	8636446	T	A	INTERGENIC
Chr9	8636447	C	A	INTERGENIC
Chr9	8658704	T	A	INTERGENIC
Chr9	9195183	G	A	INTERGENIC
Chr9	10860017	G	T	INTERGENIC
Chr9	10876350	A	G	INTERGENIC
Chr9	11228160	C	A	INTERGENIC
Chr9	13104860	A	C	INTERGENIC
Chr9	13295107	A	G	INTERGENIC
Chr9	15134274	G	A	INTERGENIC
Chr9	16060790	C	T	INTRON
Chr9	18469406	G	T	INTRON
Chr9	21911726	G	T	INTERGENIC
Chr10	63707	C	A	START_GAINED
Chr10	90338	C	A	INTERGENIC
Chr10	90340	C	A	INTERGENIC
Chr10	1362527	C	A	INTERGENIC
Chr10	4393658	T	A	INTERGENIC
Chr10	4745668	A	G	INTERGENIC
Chr10	7683555	G	T	INTERGENIC
Chr10	7754147	T	C	INTERGENIC
Chr10	8800829	T	C	INTRON
Chr10	8922840	C	A	INTERGENIC
Chr10	10048032	G	A	INTERGENIC
Chr10	12578929	G	T	INTERGENIC
Chr10	13246409	C	G	INTERGENIC
Chr10	13388361	C	A	INTERGENIC
Chr10	13799483	G	T	INTERGENIC
Chr10	14057218	G	A	INTERGENIC
Chr10	15223961	C	G	INTERGENIC
Chr10	17891325	C	A	INTERGENIC
Chr10	19700418	C	T	INTERGENIC
Chr10	21164452	C	A	INTRON
Chr10	21310252	C	G	INTERGENIC
Chr10	23732771	C	T	INTERGENIC
Chr11	3559036	G	T	SPLICE_SITE_DONOR	OsKitaake11g049500
Chr11	3973299	C	T	INTERGENIC
Chr11	4311851	A	T	INTERGENIC
Chr11	4389628	G	A	SYNONYMOUS_CODING
Chr11	5495530	C	T	INTRON
Chr11	5567887	A	T	INTERGENIC
Chr11	6180857	C	A	INTERGENIC
Chr11	7114639	G	T	INTRON
Chr11	8175294	G	T	INTERGENIC
Chr11	8354254	G	T	NON_SYNONYMOUS_CODING	OsKitaake11g091000
Chr11	9546023	C	T	INTERGENIC
Chr11	10704311	G	A	INTERGENIC
Chr11	11159126	C	T	INTERGENIC
Chr11	12526615	A	C	INTERGENIC
Chr11	12526617	A	C	INTERGENIC
Chr11	12822142	C	A	INTERGENIC
Chr11	13444368	T	A	INTERGENIC
Chr11	13632323	T	C	INTERGENIC
Chr11	14236002	G	T	UTR_3_PRIME
Chr11	17046548	C	T	INTERGENIC
Chr11	17194658	C	T	NON_SYNONYMOUS_CODING	OsKitaake11g134200
Chr11	17594912	G	T	INTERGENIC
Chr11	19139609	G	A	INTERGENIC
Chr11	21265581	C	A	INTERGENIC
Chr11	21612453	C	T	INTERGENIC
Chr11	21906988	C	A	INTERGENIC
Chr11	22890710	C	T	INTRON
Chr11	22909609	C	T	INTRON
Chr11	23038927	C	A	INTERGENIC
Chr11	25019111	A	C	INTERGENIC
Chr11	25497743	C	T	INTERGENIC
Chr11	26953273	A	G	INTERGENIC
Chr11	28329255	T	C	INTERGENIC
Chr11	28351535	C	T	INTERGENIC
Chr12	108255	G	A	INTRON
Chr12	206109	C	A	INTERGENIC
Chr12	990866	C	A	INTERGENIC
Chr12	1321833	A	T	INTRON
Chr12	1482007	G	C	INTRON
Chr12	2646762	G	A	INTERGENIC
Chr12	3074591	G	T	INTERGENIC
Chr12	4049241	G	A	STOP_GAINED	OsKitaake12g055100
Chr12	5475573	A	G	INTRON
Chr12	6280271	C	A	INTERGENIC
Chr12	6404855	A	T,G	INTERGENIC
Chr12	6681615	G	C	INTERGENIC
Chr12	6894356	C	T	INTERGENIC
Chr12	7178500	G	T	INTERGENIC
Chr12	7746724	G	T	INTERGENIC
Chr12	9500902	G	T	INTERGENIC
Chr12	9690262	G	C	INTERGENIC
Chr12	10346323	T	C	INTRON
Chr12	11215242	C	T	INTERGENIC
Chr12	12410038	C	T	INTERGENIC
Chr12	12696985	G	T	INTERGENIC
Chr12	13551003	C	T	UTR_3_PRIME
Chr12	13956331	C	T	INTERGENIC
Chr12	13956744	G	C	INTERGENIC
Chr12	14024158	C	A	INTERGENIC
Chr12	14883074	G	T	INTERGENIC
Chr12	16071140	C	A	NON_SYNONYMOUS_CODING	OsKitaake12g123300
Chr12	16554823	A	C	INTERGENIC
Chr12	16831224	C	T	INTERGENIC
Chr12	16831478	C	T	INTERGENIC
Chr12	17775908	G	T	INTERGENIC
Chr12	18740500	G	A	INTERGENIC
Chr12	19388683	G	T	INTERGENIC
Chr12	19940087	C	A	INTERGENIC
Chr12	20488147	T	A	INTERGENIC
Chr12	21367160	T	G	INTERGENIC
Chr12	22139589	A	T	INTERGENIC
Chr12	23714838	G	A	INTERGENIC
Chr12	24349343	C	A	UTR_5_PRIME
b. Small insertions and deletions
Chromosome	Position	Size (bp)	Variant type	Effect	Gene
Chr1	3251269	11	Deletion	INTERGENIC
Chr1	24906586	1	Deletion	INTERGENIC
Chr1	25292362	2	Insertion	INTERGENIC
Chr1	28048202	1	Deletion	INTRON
Chr1	34883341	1	Insertion	INTERGENIC
Chr1	36427832	1	Deletion	INTERGENIC
Chr1	40613786	10	Deletion	INTERGENIC
Chr1	43678481	1	Insertion	INTRON
Chr2	4648532	20	Deletion	FRAME_SHIFT	OsKitaake02g064300
Chr2	7000523	2	Deletion	INTERGENIC
Chr2	12277866	2	Insertion	INTERGENIC
Chr2	18529601	1	Insertion	INTERGENIC
Chr2	20538315	3	Insertion	INTERGENIC
Chr2	24567541	1	Deletion	INTERGENIC
Chr2	28098438	1	Insertion	INTRON
Chr2	28379174	26	Insertion	FRAME_SHIFT	OsKitaake02g285600
Chr2	30516609	1	Deletion	INTERGENIC
Chr2	30941152	2	Insertion	INTERGENIC
Chr2	33527434	2	Insertion	INTERGENIC
Chr2	35063892	11	Deletion	INTERGENIC
Chr2	35409769	2	Insertion	INTERGENIC
Chr3	3317170	8	Deletion	INTERGENIC
Chr3	5053389	1	Deletion	INTERGENIC
Chr3	9538257	8	Deletion	INTERGENIC
Chr3	15212741	10	Deletion	INTERGENIC
Chr3	17357777	1	Insertion	INTERGENIC
Chr3	21544710	1	Insertion	INTERGENIC
Chr3	28803894	3	Deletion	UTR_5_PRIME
Chr3	30348052	4	Deletion	INTERGENIC
Chr3	31784616	1	Insertion	INTERGENIC
Chr3	36935820	2	Insertion	UTR_3_PRIME
Chr4	5881537	1	Insertion	INTRON
Chr4	14818322	1	Deletion	INTERGENIC
Chr4	17323479	4	Insertion	FRAME_SHIFT	OsKitaake04g085100
Chr4	23059385	4	Insertion	UTR_3_PRIME
Chr4	23291164	1	Insertion	INTERGENIC
Chr4	27313122	2	Deletion	INTERGENIC
Chr4	28510822	9	Deletion	INTERGENIC
Chr4	30108068	8	Deletion	UTR_5_PRIME
Chr4	30128633	1	Insertion	INTERGENIC
Chr4	33276250	1	Deletion	INTERGENIC
Chr5	2413893	17	Deletion	INTERGENIC
Chr5	7247518	1	Deletion	INTERGENIC
Chr5	13075261	2	Insertion	INTRON
Chr5	16067132	9	Deletion	INTERGENIC
Chr5	20385810	1	Insertion	INTERGENIC
Chr5	21476278	1	Insertion	INTRON
Chr5	25940654	4	Insertion	INTERGENIC
Chr5	27369408	4	Insertion	INTERGENIC
Chr6	2730562	11	Deletion	INTRON
Chr6	4713372	2	Insertion	UTR_5_PRIME
Chr6	5557911	1	Deletion	INTERGENIC
Chr6	8120648	1	Insertion	INTERGENIC
Chr6	10969390	3	Insertion	INTRON
Chr6	24746158	16	Deletion	FRAME_SHIFT	OsKitaake06g219700
Chr6	25503179	1	Deletion	INTERGENIC
Chr6	26674662	6	Deletion	INTERGENIC
Chr6	27762627	1	Insertion	INTRON
Chr6	29129441	1	Insertion	INTERGENIC
Chr7	3121919	1	Deletion	INTERGENIC
Chr7	10738987	1	Deletion	INTERGENIC
Chr7	11111012	12	Deletion	INTERGENIC
Chr7	21486328	1	Deletion	INTERGENIC
Chr7	22898927	2	Deletion	INTRON
Chr7	25639729	3	Insertion	UTR_5_PRIME
Chr8	423412	1	Insertion	INTERGENIC
Chr8	5495343	31	Deletion	INTERGENIC
Chr8	6320056	29	Deletion	INTERGENIC
Chr8	8804904	8	Deletion	INTRON
Chr8	9144488	1	Deletion	INTERGENIC
Chr8	12055999	1	Deletion	INTERGENIC
Chr8	14333253	1	Deletion	INTERGENIC
Chr8	19697713	1	Insertion	INTERGENIC
Chr8	20377487	1	Deletion	INTERGENIC
Chr8	20937886	1	Deletion	INTERGENIC
Chr8	21079855	1	Deletion	INTERGENIC
Chr8	27137979	2	Deletion	INTERGENIC
Chr9	15927272	1	Deletion	FRAME_SHIFT	OsKitaake09g113500
Chr9	18152593	10	Deletion	INTRON
Chr9	20766126	1	Deletion	INTERGENIC
Chr9	21464149	4	Deletion	INTERGENIC
Chr10	4185090	3	Insertion	INTERGENIC
Chr10	9051967	2	Insertion	INTERGENIC
Chr10	12829832	1	Insertion	INTERGENIC
Chr10	14690302	1	Deletion	INTERGENIC
Chr10	19025423	2	Insertion	INTERGENIC
Chr11	3658392	1	Insertion	FRAME_SHIFT	OsKitaake11g050700
Chr11	19343592	1	Deletion	INTERGENIC
Chr12	1674213	2	Deletion	INTRON
Chr12	8721552	1	Deletion	INTERGENIC
Chr12	11155903	1	Deletion	INTERGENIC
Chr12	12011269	1	Deletion	INTRON
Chr12	23281322	9	Deletion	INTERGENIC
Chr12	25607659	4	Deletion	INTRON
c. Large deletions (>1kb)
Chromosome	Position	Size (bp)	Variant type	Effect	Gene
Chr7	27101001	~6000	Deletion	Exon_deleted	OsKitaake07g253400
