# Supplementary material for: Marker-free carotenoid-enriched rice generated through targeted gene insertion using CRISPR-Cas9
Source: Nat Commun. 2020 Mar 4;11:1178. doi: 10.1038/s41467-020-14981-y (PMC7055238; doi:10.1038/s41467-020-14981-y)
Supplement: Supplementary file 6 — Supplementary Data 3 [file 41467_2020_14981_MOESM6_ESM.xlsx]

## Sheet: Supplementary Data 3
	Nucleotide sequence
Full pAcc-C plasmid sequence	CCATTCGCCATTCAGGCTGCGCAACTGTTGGGAAGGGCGATCGGTGCGGGCCTCTTCGCTATTACGCCAGCTGGCGAAAGGGGGATGTGCTGCAAGGCGATTAAGTTGGGTAACGCCAGGGTTTTCCCAGTCACGACGTTGTAAAACGACGGCCAGTGAATTGTAATACGACTCACTATAGGGCGAATTGGGTACAGTGTGTAGTGGTAGCAGAGCTCAGAGGAGTTTGGTACCGTCAGGATTGGTAGGAATTAGCTCAAGCTTATTAGAGCAAGTTTAATAGTATAGTCCACTACTACCTCTAATTTATCTATAGCCATTGTAATAGTTAATTCATACAATATAGTTGCTTACTATACTATTAATATATGGTCACACATATCATACACATAATGTGTC…
Left homology arm sequence	GTCAGGATTGGTAGGAATTAGCTCAAGCTTATTAGAGCAAGTTTAATAGTATAGTCCACTACTACCTCTAATTTATCTATAGCCATTGTAATAGTTAATTCATACAATATAGTTGCTTACTATACTATTAATATATGGTCACACATATCATACACATAATGTGTCTTGGAATCCGTGCTGCTGCAGCTGGCTATAAATCTGTATACCGTTTCTCTTCTCTCTCATCTTTTATCTTATTAAAATATGTTTATAGTTAGCTAATAGTCTGTCACTGTATCTGCTCTTAATCGTAATTGATTACAGTAGTGATGGAAGTGGCATCCCTCAACCCTCGGTTCCGGTGACACTGGGAGGGCTGGACATCCATCGAGGTGACACCGCCTCGCCCGGGTCGACATG…
Right homology arm sequence	GAGGAGTGTACTGCTACATGATGACGTGCGATTTGACCACCGGCCGGCCTGCCTTGCCCTGGACTCCCGACTGACACCTGCGCATGCACTTCGCACGCATGCACGGCTCCCCACGCCCTGGATCTTTGTTGCCGCCCTGTGTCGCGTGTCTCGTCTCCTCCCTCCTGCACTCCTTGTCTCTGTTCCGCTCAATCTACTCCCTGCGTACGGATGCCCGACGTGCCCACGTACTCTAAATAGAGTACTCCTACGGTGCACAGTACTCTACTCTTCTATTACACCCTGGTAAAAAAACAAAGGCTGTGTTTAGTTTCTTCCAAAGTTGAAAGTTTTGTTGAAATTGATATGATGTGACTAAAAAATTATGTGTGTATGACATGTTGATGTGATGAAAAAAGT…
Guide RNA C target sequence	GTAGTGGTAGCAGAGCTCAGAGG
Carotenoid cassette seqeucne	GGTACCATCCCCAAGTGGTGGCTATCGTTAATCATGGTGTAGGCAACCCAAATAAAACACCAAAATATGCACAAGGCAGTTTGTTGTATTCTGTAGTACAGACAAAACTAAAAGTAATGAAAGAAGATGTGGTGTTAGAAAAGGAAACAATATCATGAGTAATGTGTGAGCATTATGGGACCACGAAATAAAAAGAACATTTTGATGAGTCGTGTATCCTCGATGAGCCTCAAAAGTTCTCTCACCCCGGATAAGAAACCCTTAAGCAATGTGCAAAGTTTGCATTCTCCACTGACATAATGCAAAATAAGATATCATCGATGACATAGCAACTCATGCATCATATCATGCCTCTCTCAACCTATTCATTCCTACTCATCTACATAAGTATCTTCAGCT…
