# Supplementary material for: Marker-free carotenoid-enriched rice generated through targeted gene insertion using CRISPR-Cas9
Source: Nat Commun. 2020 Mar 4;11:1178. doi: 10.1038/s41467-020-14981-y (PMC7055238; doi:10.1038/s41467-020-14981-y)
Supplement: Supplementary file 7 — Source Data [file 41467_2020_14981_MOESM7_ESM.xlsx]

## Sheet: Figure 3
a
	PCR condition:	Primers used:
	Annealing temperature: 60℃	Cas9p-Genotyping-F
	Elongation time: 2:00	nos-Terminator-R
	Number of cycles: 38
b
	PCR condition:	Primers used:
	Annealing temperature: 60℃	M13F
	Elongation time: 2:00	1R
	Number of cycles: 36
c
	PCR condition:	Primers used:
	Annealing temperature: 60℃	1F
	Elongation time: 1:30	2F
	Number of cycles: 38
d
	PCR condition:	Primers used:
	Annealing temperature: 60℃	1F
	Elongation time: 1:30	3R
	Number of cycles: 38

## Sheet: Figure 4d
d
	Raw data for the grain weight measurement
		Kitaake	48A-7
	1	0.0252	0.0272
	2	0.028	0.0291
	3	0.03	0.0303
	4	0.0284	0.0281
	5	0.0257	0.0269
	6	0.0264	0.0262
	7	0.027	0.0285
	8	0.0292	0.028
	9	0.0264	0.0289
	10	0.0296	0.0277
	11	0.0292	0.0284
	12	0.0275	0.0285
	13	0.0282	0.027
	14	0.0255	0.0288
	15	0.0293	0.0312
	16	0.03	0.0321
	17	0.0268	0.0291
	18	0.028	0.0281
	19	0.0267	0.0283
	20	0.0288	0.0266
	21	0.0258	0.0248
	22	0.026	0.0307
	23	0.0273	0.0285
	24	0.0298	0.0297
	25	0.0258	0.027
	26	0.0284	0.028
	27	0.0254	0.0255
	28	0.0299	0.027
	29	0.0283	0.028
	30	0.026	0.0302
	31	0.0287	0.0263
	32	0.0267	0.0285
	33	0.0292	0.0285
	34	0.0303	0.0283
	35	0.0296	0.0314
	36	0.03	0.0286
	37	0.0287	0.0258
	38	0.0301	0.0262
	39	0.0295	0.0305
	40	0.0277	0.0289
	41	0.0287	0.0265
	42	0.0252	0.0297
	43	0.0245	0.0304
	44	0.0282	0.0315
	45	0.0271	0.0323
	46	0.025	0.0275
	47	0.0283	0.0286
	48	0.0304	0.0277
	49	0.0252	0.0292
	50	0.0293	0.0294
	51	0.025	0.0277
	52	0.0265	0.0292
	53	0.0263	0.0261
	54	0.0288	0.03
	55	0.0257	0.0297
	56	0.0272	0.0289
	57	0.0286	0.0323
	58	0.0271	0.0253
	59	0.0236	0.0315
	60	0.0263	0.0309
	61	0.0248	0.0217
	62	0.0268	0.0263
	63	0.0274	0.0282
	64	0.0269	0.0277
	65	0.0252	0.0305
	66	0.0284	0.0285
	67	0.0258	0.0287
	68	0.0255	0.0264
	69	0.0253	0.0282
	70	0.026	0.0326
	71	0.0288	0.0283
	72	0.0284	0.0303
	73	0.0251	0.029
	74	0.0278	0.028
	75	0.0264	0.0315
	76	0.0275	0.0305
	77	0.0283	0.0281
	78	0.0268	0.0273
	79	0.0253	0.0211
	80	0.028	0.0279
	81	0.0285	0.0293
	82	0.0288	0.0288
	83	0.0249	0.0256
	84	0.0281	0.0274
	85	0.0269	0.0316
	86	0.0261	0.0312
	87	0.0278	0.0291
	88	0.0281	0.0243
	89	0.0268	0.0304
	90	0.0278	0.0296
	91	0.0262	0.0278
	92	0.025	0.0292
	93	0.0278	0.028
	94	0.0274	0.0272
	95	0.0275	0.0297
	96	0.0262	0.0298
	97	0.0281	0.0273
	98	0.0292	0.0291
	99	0.028	0.0316
	100	0.0283	0.0277

## Sheet: Figure 5a and 5b
a
	PCR condition:				Primers used:
	Annealing temperature: 60℃				1F
	Elongation time: 3:00				3R
	Number of cycles: 35
b
	PCR condition:				Primers used:
	Annealing temperature: 60℃				Chr5-insert-flanking-L
	Elongation time: 3:00				Chr5-insert-flanking-R
	Number of cycles: 35

## Sheet: Suppl. Fig. 1
			PCR condition:					Primers used (one for each set):
			Annealing temperature: 60℃					Target-A-PCR F + R
			Elongation time: 2:00					Target-B-PCR F + R
			Number of cycles: 35					Target-C-PCR F + R
								Target-D-PCR F + R
								Target-E-PCR F + R

## Sheet: Suppl. Fig. 2b
b
		PCR condition:					Primers used (one for each genomic safe harbor):
		Annealing temperature: 65℃					Target-A-PCR F + R
		Elongation time: 1:00					Target-B-PCR F + R
		Number of cycles: 35					Target-C-PCR F + R
							Target-D-PCR F + R
							Target-E-PCR F + R
		T7E1 digestion
		37℃
		20 minutes

## Sheet: Suppl. Fig. 3a-c
a
		PCR condition:							Primers used:
		Annealing temperature: 60℃							1F
		Elongation time: 1:30							1R
		Number of cycles: 40
b
		PCR condition:							Primers used:
		Annealing temperature: 65℃(left set) 60℃(right set)							1F
		Elongation time: 1:00							1R
		Number of cycles: 38
c
		PCR condition:												Primers used:
		Annealing temperature: 60℃, 61℃, 65℃, 68℃, 70℃(from the left set to the right set)												2F
		Elongation time: 3:00												3R
		Number of cycles: 40

## Sheet: Suppl. Fig. 4
a
		PCR condition:							Primers used:
		Annealing temperature: 60℃							1F
		Elongation time: 1:00							2F
		Number of cycles: 35
b
		PCR condition:							Primers used:				PCR condition:							Primers used:
		Annealing temperature: 60℃							1F				Annealing temperature: 60℃							1R
		Elongation time: 1:00							2F				Elongation time: 1:30							3R
		Number of cycles: 35											Number of cycles: 40

## Sheet: Suppl. Fig. 5a-c
a
		PCR condition:								Primers used:
		Annealing temperature: 56℃(left set) 60℃(right set)								1F
		Elongation time: 5:00								3R
		Number of cycles: 40
b
			Restriction digestion
			37℃
			16 hours
c
			Southern Blot
			Hybridization at 42℃ for 24 hours
			Refer to the Methods section for more details

## Sheet: Suppl. Fig. 7
		PCR condition:					Primers used:
		Annealing temperature: 60℃					Chr5-insert-flanking-L
		Elongation time: 3:00					Chr5-insert-flanking-R
		Number of cycles: 40

## Sheet: Suppl. Fig. 8
a
		PCR condition:									Primers used:
		Annealing temperature: 62℃									Cas9p-Genotyping-F
		Elongation time: 1:00									nos-Terminator-R
		Number of cycles: 38
		PCR condition:									Primers used:
		Annealing temperature: 60℃									M13F
		Elongation time: 1:30									1R
		Number of cycles: 40
		PCR condition:								Primers used:
		Annealing temperature: 60℃								1F
		Elongation time: 1:30								2F
		Number of cycles: 38
			PCR condition:							Primers used:
			Annealing temperature: 56℃							1F
			Elongation time: 1:30							3R
			Number of cycles: 45
b
			PCR condition:								Primers used:
			Annealing temperature: 60℃								1F
			Elongation time: 1:30								2F
			Number of cycles: 38

[truncated: 1 more sheets: Suppl. Fig. 10b]
